# Supplementary material for: Selected Metal Concentration in Maternal and Cord Blood
Source: Int J Environ Res Public Health. 2021 Nov 25;18(23):12407. doi: 10.3390/ijerph182312407 (PMC8656657; doi:10.3390/ijerph182312407)
Supplement: Supplementary file 1 [file ijerph-18-12407-s001.zip]

Archive with 1 entries (1 files):
- ijerph-1421072-supplementary.pdf
